# Supplementary material for: Tracing Back the History of Pepper (Capsicum annuum) in the Iberian Peninsula from a Phenomics Point of View
Source: Plants (Basel). 2022 Nov 13;11(22):3075. doi: 10.3390/plants11223075 (PMC9699223; doi:10.3390/plants11223075)
Supplement: Supplementary file 1 [file plants-11-03075-s001.zip]

Archive with 1 entries (1 files):
- plants-1865485-supplementary.pdf
